# Supplementary material for: Morphological Analysis, Protein Profiling and Expression Analysis of Auxin Homeostasis Genes of Roots of Two Contrasting Cultivars of Rice Provide Inputs on Mechanisms Involved in Rice Adaptation towards Salinity Stress
Source: Plants (Basel). 2021 Jul 28;10(8):1544. doi: 10.3390/plants10081544 (PMC8399380; doi:10.3390/plants10081544)
Supplement: Supplementary file 1 [file plants-10-01544-s001.zip]

Archive with 1 entries (1 files):
- plants-1204819-supplementary.pdf
